# Supplementary material for: Enrichment, Isolation and Characterization of Heavy Metal-Tolerant Bacteria from Polar Lacustrine Sediments
Source: Microorganisms. 2025 Feb 10;13(2):389. doi: 10.3390/microorganisms13020389 (PMC11858113; doi:10.3390/microorganisms13020389)
Supplement: Supplementary file 1 [file microorganisms-13-00389-s001.zip]

Archive with 1 entries (1 files):
- microorganisms-3444744-supplementary.pdf
